# Supplementary material for: Prognostic Value of HHLA2 in Patients with Solid Tumors: A Meta-Analysis
Source: Int J Mol Sci. 2024 Apr 26;25(9):4760. doi: 10.3390/ijms25094760 (PMC11083681; doi:10.3390/ijms25094760)
Supplement: Supplementary file 1 [file ijms-25-04760-s001.zip]

Archive with 1 entries (1 files):
- ijms-2957053-supplementary.pdf
